# Supplementary material for: Hypoxia-induced inflammation and purinergic signaling in cross clamping the human aorta
Source: Springerplus. 2016 Jan 4;5:2. doi: 10.1186/s40064-015-1651-x (PMC4700025; doi:10.1186/s40064-015-1651-x)
Supplement: Supplementary file 1 — 10.1186/s40064-015-1651-x Raw data on patient baseline characteristics, procedural variables, and essential pre- and post-operative analyses. [file 40064_2015_1651_MOESM1_ESM.xlsx]

## Sheet: Sheet1
	Supplement Table
		Subject 1		Subject 2		Subject 3		Subject 4		Subject 5		Subject 6		Subject 7		Subject 8		Subject 9		Subject 10		Subject 11		Subject 12
	Clamb	Infra-renal aorta		Infra-renal aorta		Infra-renal aorta		Infra-renal aorta		Infra-renal aorta		Infra-renal aorta		Common femoral artery		Common femoral artery		Common femoral artery		Common femoral artery		Common femoral artery		Common femoral artery
	Procedure time (min)	270		210		220		215		140		150		170		150		95		150		105		360
	Clamb time (min)	120		45		90		90		45		60		90		65		15		90		45		270
	Blood loss (mL)	6000		200		600		1850		700		1350		900		300		50		200		100		3000
	Cristalloid transfusion (mL)	13000		4500		4600		6500		6000		7400		4800		2500		2800		3150		2600		6000
	Blood transfusion (yes/no)	yes		no		no		yes		no		yes		no		no		no		no		no		yes
		Pre-op	Post-op	Pre-op	Post-op	Pre-op	Post-op	Pre-op	Post-op	Pre-op	Post-op	Pre-op	Post-op	Pre-op	Post-op	Pre-op	Post-op	Pre-op	Post-op	Pre-op	Post-op	Pre-op	Post-op	Pre-op	Post-op
	Hemoglobin (g/L)	95	87	133	117	135	121	135	106	138	101	113	114	108	98	120	122	141	127	115	112	135	140	114	86
	HIF-1α (ng/mL)	0.86	0.11	0.09	0.11	0.13	0.21	0.77	0.77	0.1	0.12	0.12	0.12	0.12	0.17	0.09	0.11	0.11	0.14	0.14	0.16	0.1	0.11	0.31	0.12
	CD39 (nmol/mL/h)	27	10	13	14	20	7	21	20	19	9	21	14	18	14	20	23	16	18	13	9	8	9	14	14
	CD73 (nmol/mL/h)	184	87	245	180	249	99	240	136	213	205	251	131	334	188	262	197	332	227	274	227	224	191	549	412
	ATP (nmol/L)	3054	2123	3243	2356	1582	2376	3308	3786	4472	3321	3972	3321	4381	3511	5112	4211	5187	3269	2731	1595	3340	4033	4291	2856
	ADP (nmol/L)	3317	1765	2886	1592	1243	1765	2899	2509	2693	2150	2336	3914	1219	2082	3944	1785	1928	1624	1968	872	1581	2048	1559	2856
	IL-6 (pg/mL)	16.7	100.1	11.1	109	20.6	113.3	15.8	190.1	9.7	58.7	14.8	98.2	missing	missing	35.7	45.1	13.3	29.2	11.3	25.8	12.5	21.8	11	25.4
	HGF (pg/mL)	913	2539	681	2499	849	1641	471	16323	642	740	680	5042	missing	missing	808	1411	483	717	688	843	637	797	1642	1549
